# Supplementary material for: Observance of the Atlantic Diet in a Healthy Population from Galicia (NW Spain): A Comparative Study Using a New Scale-Based Procedure to Assess Adherence
Source: Foods. 2025 Jul 25;14(15):2614. doi: 10.3390/foods14152614 (PMC12346738; doi:10.3390/foods14152614)
Supplement: Supplementary file 1 [file foods-14-02614-s001.zip]

Archive with 1 entries (1 files):
- foods-3702135-supplementary.pdf
